# Supplementary material for: New quinazolin-2,4-dione derivatives incorporating acylthiourea, pyrazole and/or oxazole moieties as antibacterial agents via DNA gyrase inhibition
Source: RSC Adv. 2024 May 28;14(24):17158–69. doi: 10.1039/d4ra02960g (PMC11130761; doi:10.1039/d4ra02960g)
Supplement: RA-014-D4RA02960G-s001 [file RA-014-D4RA02960G-s001.zip]

Archive with 1 entries (1 files):
- supplementary_material_ra-art-04-2024-002960r1-15-5-20241.docx
